# Supplementary material for: Associations of Neonatal Dairy Calf Faecal Microbiota with Inflammatory Markers and Future Performance
Source: Animals (Basel). 2024 Aug 31;14(17):2533. doi: 10.3390/ani14172533 (PMC11394540; doi:10.3390/ani14172533)
Supplement: Supplementary file 1 [file animals-14-02533-s001.zip]

Archive with 1 entries (1 files):
- animals-3162593-supplementary.pdf
